# Supplementary material for: Gene and Its Promoter Cloning, and Functional Validation of JmSOC1 Revealed Its Role in Promoting Early Flowering and the Interaction with the JmSVP Protein
Source: Int J Mol Sci. 2024 Dec 1;25(23):12932. doi: 10.3390/ijms252312932 (PMC11641131; doi:10.3390/ijms252312932)
Supplement: Supplementary file 1 [file ijms-25-12932-s001.zip]

Archive with 6 entries (6 files):
- Figure S1.jpg
- Figure S2.jpg
- Figure S3.jpg
- Figure S4.jpg
- Figure S5.jpg
- Revised-Supplementary TableS1-S2, and Figure legends of Figure S1-S2.pdf
